# Supplementary material for: New AMS 14C dates track the arrival and spread of broomcorn millet cultivation and agricultural change in prehistoric Europe
Source: Sci Rep. 2020 Aug 13;10:13698. doi: 10.1038/s41598-020-70495-z (PMC7426858; doi:10.1038/s41598-020-70495-z)
Supplement: Supplementary file 1 — Supplementary Dataset. [file 41598_2020_70495_MOESM1_ESM.xlsx]

## Sheet: ALL DATA
Site No. in the maps	Site (short name)	Country	Basis for exclusion from the study and/or the model	Size of the millet deposit	Number of millet grains in the sample/ deposit	Size of the millet-yielding sample/ deposit (L/kg)	Region (our subdivision)	Dating funded by	Material or unpublished AMS-date supplied by	Date published in (SI Reference)	Number of grains dated	Laboratory code	Conventional 14C age BP	δ13C (‰)	error δ13C (‰)	mass [mg] of dry sample for chemical treatment	carbon mass [mg] after combustion (comb. yield)	Context from which the dated material derived	Feature No. and other provenance details for the material	Sample No.	Site (short name)	Full site name (where different to short name), site number, county/district	Type of site	Site period	Cultural group	Latitude	Longitude	96 sites with millet and non-millet dates (un/pub=un/published)	90 sites with millet dates	80 sites in the model
69	Altenrheine	Germany		large	248	c. 1 L	N-central Europe	DFG (SFB1266)	Tanja Zerl		1	Poz-107448	2915 ± 30	-9.9	0.1	1.4	0.822727	posthole	2874; Haus 29	MKZ 3710,15	Altenrheine	Rheine-Altenrheine	settlement	Late Bronze Age		52.3003	7.48041	this study	X	y
36	Ansfelden	Austria		small	1	20 L	Central Europe	ÖAI/ÖAW	Andreas G. Heiss/Thorsten Jakobitsch		1	UBA-39596	2303 ± 29					pit	Fläche 4, SE 327	3284	Ansfelden	Ansfelden-Burgwiese	settlement	Late Neolithic	Münchshöfen	48.2083	14.2889	unpublished date	X	y
	Ansfelden	Austria		small	3	20 L	Central Europe	ÖAI/ÖAW	Andreas G. Heiss/Thorsten Jakobitsch		1	UBA-39597	2293 ± 33					pit	Fläche 4, SE 800	5681	Ansfelden	Ansfelden-Burgwiese	settlement	Late Neolithic	Mondsee	48.2083	14.2889	unpublished date
	Ansfelden	Austria		small	2	20 L	Central Europe	FWF I-1693	Andreas G. Heiss/Thorsten Jakobitsch		1	BE-10047.1.1	2491 ± 33						Fläche 4, SE 389	3360B	Ansfelden	Ansfelden-Burgwiese	settlement	Late Neolithic	Mondsee	48.2083	14.2889	unpublished date
97	Assiros	Greece		large	concentration in pithos		South-east Europe			16	1	HD-25509	3071 ± 12	-11.7				pithos in pit	Pit Q, Room/Area 9 (15055)	ASS 2006-102	Assiros	Assiros Toumba, central Macedonia	settlement	Bronze Age		40.8208	23.0308	published date	X	y
79	Badegow	Germany		large	min. 128		N-central Europe	DFG (SFB1266)	Almuth Alsleben		1	KIA-53023	2905 ± 50	-7.4	0.5		0.2	storage pit	265	2011/944	Badegow	Badegow, site No. 19, Lkr. Ludwigslust-Parchim	settlement	Early Bronze Age		53.5731	11.7325	this study	X	y
	Badegow	Germany		large	min. 128		N-central Europe	DFG (SFB1266)	Almuth Alsleben		1	KIA-53024	2990 ± 35	-10.5	0.4		0.3	storage pit	265		Badegow	Badegow, site No. 19, Lkr. Ludwigslust-Parchim	settlement	Early Bronze Age		53.5731	11.7325	this study
34	Binningen	Switzerland		small	1	52 L	Central Europe	DFG (SFB1266)	Örni Akeret		1	Poz-100056	2945 ± 35	-13.1	0.6	1.2	0.5	pit	Grube 4, Abtrag 3.6	BIFRI 27, FBK 3722	Binningen	Binningen, Basel Country	settlement	Neolithic	Corded Ware	47.5425	7.58	this study	X	y
89	Borgstedt	Germany		small	62		N-central Europe	DFG (SFB1266)	Almuth Alsleben		1	Poz-111228	2405 ± 35	-18.8	0.7	1.9	0.25	oven	Bef. 67		Borgstedt	Borgstedt-Feld, Kr. Rendsburg-Eckernförde		the feature with millet is Late Bronze Age		54.2014	9.41144	this study	X	y
63	Borken	Germany		small	1		N-central Europe	DFG (SFB1266)	Tanja Zerl		1	Poz-107449	2390 ± 30	-12.9	0.2	1.6	0.727273	pit	642	MKZ 4106.9	Borken	Borken Südwest, Westphalen	settlement	Early Bronze Age	Wickelschnurkeramik	51.8439	6.86234	this study	X	y
18	Bosut	Serbia		large	2899	5.190 kg	Carpathian Basin	DFG (SFB1266)	Aleksandar Medović		1	Poz-98017	2680 ± 30	-10.2	0.8	1.4	0.868182	pit	Sector 2, Block C, 28/IV	17	Bosut	Gradina-on-Bosut, Vojvodina	settlement	Early Iron Age	Bosut IVa-Kalakača	45.0893	19.1482	this study	X	y
90	Brekendorf	Germany		small	6		N-central Europe	DFG (SFB1266)	Almuth Alsleben		1	Poz-111227	2685 ± 30	-14.3	0.4	1.4	0.35	urn grave	Bef. 319		Brekendorf	Brekendorf, Kr. Rendsburg-Eckernförde		Late Bronze Age		54.4235	9.62933	this study	X	y
50	Bruchenbrücken	Germany		small	1		Central Europe			3	1	OxA-26700	3163 ± 33	-10.05		1.36	0.429	pit			Bruchenbrücken	Friedberg-Bruchenbrücken, Lkr. Wetteraukreis	settlement	Early Neolithic	LBK (5500-4500 BC)	50.3295	8.78801	published date	X	y
83	Butzow	Germany		small			N-central Europe	DFG (SFB1266)	Almuth Alsleben		1	Poz-111229	2840 ± 35	-10.6	0.7	1.8	0.545		Bef. 96		Butzow	Butzow, site No. 10/17, Lkr. Vorpommern-Greifswald		Late Bronze Age		53.8348	13.6432	this study	X	y
14	Cornești	Romania		small			Carpathian Basin	DFG (Sto 720/4-2, 3)	Astrid Stobbe		12	MAMS-35587	3048 ± 18	-10						15 - Cor17_010222 A_75	Cornești	Cornești-Iarcuri, Romanian Banat	settlement	Late Bronze Age	Cruceni-Belegiš	45.9	21.2167	unpublished date	X	y
	Cornești	Romania		small			Carpathian Basin	DFG (Sto 720/4-2, 3)	Astrid Stobbe		8	MAMS-35958	3085 ± 21	-5.4						4 - Cor13_AU019_000723	Cornești	Cornești-Iarcuri, Romanian Banat	settlement	Late Bronze Age	Cruceni-Belegiš	45.9	21.2167	unpublished date
	Cornești	Romania		small			Carpathian Basin	DFG (Sto 720/4-2, 3)	Astrid Stobbe		8	MAMS-35961	3087 ± 22	-7.4						7 - Cor13_AU084_00625	Cornești	Cornești-Iarcuri, Romanian Banat	settlement	Late Bronze Age	Cruceni-Belegiš	45.9	21.2167	unpublished date
	Cornești	Romania		small			Carpathian Basin	DFG (Sto 720/4-2, 3)	Astrid Stobbe		8	MAMS-35963	3068 ± 23	-7.2						9 - Cor13_AU134_001217	Cornești	Cornești-Iarcuri, Romanian Banat	settlement	Late Bronze Age	Cruceni-Belegiš	45.9	21.2167	unpublished date
	Cornești	Romania		small			Carpathian Basin	DFG (Sto 720/4-2, 3)	Astrid Stobbe		8	MAMS-35964	3049 ± 22	-10.6						10 - Cor13_AU163_000719	Cornești	Cornești-Iarcuri, Romanian Banat	settlement	Late Bronze Age	Cruceni-Belegiš	45.9	21.2167	unpublished date
	Cornești	Romania		small			Carpathian Basin	DFG (Sto 720/4-2, 3)	Astrid Stobbe		1	MAMS-35966	3051 ± 32	-6.3						12 - Cor13_AU195_001407	Cornești	Cornești-Iarcuri, Romanian Banat	settlement	Late Bronze Age	Cruceni-Belegiš	45.9	21.2167	unpublished date
22	Crišnjevi	Croatia		small	5	c. 44 L	Carpathian Basin	DFG (SFB1266)	Kelly Reed		1	Poz-104900	3120 ± 70	-36.3	0.6	1.1	0.109	pit	Trench/Sector 1, Layer 71		Crišnjevi	Mačkovac-Crišnjevi, Nova Gradiška	settlement, flat, single-phase	Middle/Late Bronze Age	Barice-Gređani (Urnfield)	45.1556	17.3467	this study	X	y
31	Custoza	Italy		large	concentration in pot	0.05 L	Po Basin	DFG (SFB1266)	Renato Nisbet		1	Poz-98009	3020 ± 35	-10.2	1.1	91.4	3.74091	pot contents	us25, Layer 1		Custoza	Custoza-Sommacampagna, Verona	settlement, ritual , multi-period	Late Bronze Age		45.3719	10.7933	this study	X	y
87	Depenau	Germany		small	2	2 L	N-central Europe	DFG (SFB1266)	Stefanie Klooß/Wiebke Kirleis		1	Poz-97634	2770 ± 30	-18	0.2	0.8	0.459091	pit	45	471	Depenau	Stolpe-Depenau LA 17, Lkr. Plön	settlement	Younger Neolithic & Single Grave culture		54.1617	10.2125	this study	X	y
4	Dikiy Sad	Ukraine		large	233		North Pontic	DFG (SFB1266)	Galina Pashkevich		1	Poz-103214	2905 ± 35	-19.7	0.5	1.6	0.205	pit	3; profile of pit	П-14	Dikiy Sad	Дикий Сад, Миколаївська область	settlement, hillfort	Late Bronze Age		46.9806	31.9836	this study	X	y
	Dikiy Sad	Ukraine		small	69		North Pontic	DFG (SFB1266)	Galina Pashkevich		1	Poz-105274	2895 ± 35	-8.4	0.7	1.6	0.964	pit	3; profile of pit	П-15	Dikiy Sad	Дикий Сад, Миколаївська область	settlement, hillfort	Late Bronze Age		46.9806	31.9836	this study
29	Dragomelj	Slovenia		small			Carpathian Basin	DFG (SFB1266)	Tjaša Tolar		1	Poz-104925	2875 ± 35	-14.7	1	1.1	0.468182	house	SE 710, quadrant 19/520	77	Dragomelj	Dragomelj, Domžale	settlement	Late Bronze Age	Urnfield (13-10 century BC)	46.1092	14.5911	this study	X	y
	Dragomelj	Slovenia		small			Carpathian Basin	DFG (SFB1266)	Tjaša Tolar		1	Poz-104926	2855 ± 35	-16.1	0.1	1	0.431818	house	SE 710, quadrant 19/521	77	Dragomelj	Dragomelj, Domžale	settlement	Late Bronze Age	Urnfield (13-10 century BC)	46.1092	14.5911	this study
	Dragomelj	Slovenia		small			Carpathian Basin	DFG (SFB1266)	Tjaša Tolar		1	Poz-104927	2880 ± 30	-10.3	0.2	1.2	0.572727	house	SE 1234, quadrant 28/536	342	Dragomelj	Dragomelj, Domžale	settlement	Late Bronze Age	Urnfield (13-10 century BC)	46.1092	14.5911	this study
19	Fajsz	Hungary		small			Carpathian Basin			3	1	OxA-26703	3075 ± 36	-11.16		1.03	0.361	(secure context)			Fajsz	Fajsz, site No. 18	settlement	Late Neolithic	Sopot (5500-4500 BC)	46.4125	18.9196	published date	X	y
	Fajsz	Hungary		small			Carpathian Basin			3	1	OxA-26704	3214 ± 36	-9.87		1.21	0.413	(secure context)			Fajsz	Fajsz, site No. 18	settlement	Late Neolithic	Sopot (5500-4500 BC)	46.4125	18.9196	published date
47	Fechenheim	Germany		small	1		Central Europe			3	1	OxA-26701	2815 ± 32	-10.63		2.65	0.581	pit (sealed)			Fechenheim	Frankfurt am Main-Fechenheim	settlement	Early Neolithic	LBK (5500-4500 BC)	50.1303	8.75734	published date	X	y
24	Gasteil	Austria		small	few		Carpathian Basin	DFG (SFB1266)	Andreas G. Heiss		1	Poz-106219	2710 ± 35	-15.6	0.4	1.1	0.5		413; quadrant 3	681	Gasteil	Gasteil, comm. Prigglitz, lower Austria	copper mining site; food imported	Late Bronze Age		47.7	15.9167	this study	X	y
44	Goddelau	Germany		small	1		Central Europe			3	1	OxA-26702	2484 ± 34	-9.59		0.92	0.464	pit (sealed)			Goddelau	Riedstadt-Goddelau, Lkr. Groß-Gerau	settlement	Early Neolithic	LBK (5500-4500 BC)	49.8348	8.49319	published date	X	y
16	Gomolava	Serbia		small	69		Carpathian Basin	DFG (SFB1266)	Willem van Zeist/René Cappers		1	Poz-98011	2240 ± 30	-11.9	1	1.1	0.65		Locus 79, 80/XII, layer 15	VP25	Gomolava	Gomolava, Hrtkovci, Vojvodina	settlement (tell)	Late Neolithic	Vinča (5500-4500 BC)	44.8883	19.7483	this study	X	y
	Gomolava	Serbia		small	67		Carpathian Basin	DFG (SFB1266)	Willem van Zeist/René Cappers		1	Poz-98013	2630 ± 30	-10.2	1.4	1.4	0.909091		Locus 81/XII, layer 18	VP26	Gomolava	Gomolava, Hrtkovci, Vojvodina	settlement (tell)	Late Neolithic	Vinča (5500-4500 BC)	44.8883	19.7483	this study
	Gomolava	Serbia		large	175		Carpathian Basin	DFG (SFB1266)	Willem van Zeist/René Cappers		1	Poz-98014	2525 ± 30	-11.8	1	1.2	0.468182		Locus 77/XVIII, layer 13	K8	Gomolava	Gomolava, Hrtkovci, Vojvodina	settlement (tell)	Middle Copper Age	Kostolac-Coţofeni	44.8883	19.7483	this study
	Gomolava	Serbia		small	64		Carpathian Basin	DFG (SFB1266)	Willem van Zeist/René Cappers		1	Poz-98015	2670 ± 30	-12.2	1.1	0.7	0.627273	pit	Locus 80/XVI, layer 14	K9	Gomolava	Gomolava, Hrtkovci, Vojvodina	settlement (tell)	Middle Copper Age	Kostolac-Coţofeni	44.8883	19.7483	this study
	Gomolava	Serbia		small	42	0.261 L	Carpathian Basin	DFG (SFB1266)	Willem van Zeist/René Cappers		1	Poz-98016	2775 ± 30	-9.4	1.1	1.5	0.759091		Sector X, quadrant 21		Gomolava	Gomolava, Hrtkovci, Vojvodina	settlement (tell)	Late Bronze Age	Gava-Belegiš II	44.8883	19.7483	this study
60	Großbahren	Germany		large	545 at the whole site		N-central Europe	DFG (SFB1266)	Susanne Jahns		1	Poz-102427	2965 ± 35	-16.5	0.2	0.9	0.331818	pot 15	263; Planum 4.1., quadrant 30B/D-2	2010:100/BP 9	Großbahren	Großbahren, site No. 4, Lkr. Elbe-Elster	settlement	Middle Bronze Age		51.7151	13.6833	this study	X	y
1	Rykan	Russia		small	1		North Pontic			30	1	Poz-61889	2165 ± 35				0.8	posthole		3	Rykan	Рыкань 3, Воронежская область	settlement	Middle Bronze Age	Middle Don Catacomb	51.6208	39.5519	published date	X	y
2	Guamsky Grot	Russia		large	numerous grains		North Pontic			17	several lumps (40 ml)	GrA-65338	2835 ± 35					fireplace	2; layer 4-5	69/70-86/87	Guamsky Grot	Гуамский грот, Краснодарский край	rock shelter			44.2242	39.9149	published date	X	y
	Guamsky Grot	Russia		large	numerous grains		North Pontic			17	several lumps (40 ml)	Le-4235	2670 ± 120					fireplace	2; layer 4-5	69/70-86/87	Guamsky Grot	Гуамский грот, Краснодарский край	rock shelter			44.2242	39.9149	published date
35	Hagnau	Germany		large	many, fused grains (20 ml)	0.03 L	Central Europe	DFG (SFB1266)	Tanja Märkle		clump of c. 10 grains	Poz-106140	2780 ± 35	-10.3	0.1	12.5	1.534	occupation layer	3, quadrant 217, layer D	217-32	Hagnau	Hagnau-Burg, Lkr. Bodenseekreis	settlement, pile dwellings, lakeside	Bronze Age	Urnfield	47.6736	9.32172	this study	X	y
95	Hisar	Serbia		large	320	0.553 kg	South-east Europe	DFG (SFB1266)	Aleksandar Medović		1	Poz-105052	2965 ± 35	-17.2	0.7	1.6	0.336364	pit	7; Planum 1, quadrant I/6, layer 9	35	Hisar	Hisar near Leskovac	settlement, hillfort	Late Bronze Age	Gava-Belegiš II	42.9914	21.9375	this study	X	y
	Hisar	Serbia		large	320	0.553 kg	South-east Europe	DFG (SFB1266)	Aleksandar Medović		1	Poz-98085	2920 ± 35	-11.6	0.5	1.2	0.840909	pit	7; Planum 1, quadrant I/6, layer 9	35	Hisar	Hisar near Leskovac	settlement, hillfort	Late Bronze Age	Gava-Belegiš II	42.9914	21.9375	this study
77	Hittfeld	Germany		small	5	9 L	N-central Europe	DFG (SFB1266)		18	1	Poz-97511	2410 ± 30	-12.6	0.4	0.8	0.636364	pit	84	27	Hittfeld	Hittfeld, site No. 61, Lkr. Harburg	settlement	Bronze Age		53.3923	10.0043	published date	X	y
67	Hundisburg	Germany		large	99	0.02 L	N-central Europe			19	7	KIA-33853	2080 ± 30	-10.47				plant store		HUB-01, BOT230	Hundisburg	Hundisburg, site No. 2, Lkr. Börde	settlement, multi-period	pre-Roman Iron Age		52.2544	11.3888	published date	X	y
39	Ipf	Germany		large	1204	1.3 L	Central Europe	DFG (SFB1266)	Tanja Märkle		1	KIA-53631	2818 ± 27	-10.33	0.2		0.29		44; Planum 9-10, quadrant 2	1	Ipf	Ipf, Ostalbkreis	settlement, multi-period, hillfort	Bronze Age	Urnfield	48.8702	10.3568	this study	X	y
9	Ivane-Puste	Ukraine		large	(1765 at whole site)		North Pontic	DFG (SFB1266)	Galina Pashkevich		2 fused grains	Poz-103286	2490 ± 30	-9.7	0.3	1.9	0.795	cultural/occupation layer	Quadrant 23, at 80 cm depth		Ivane-Puste	Іва́не-Пу́сте, Борщівський район, Тернопільська область	settlement	Iron Age	Scythian-Sarmatian period	48.6422	26.1873	this study	X	y
	Ivane-Puste	Ukraine		large	450 (some fused)		North Pontic	DFG (SFB1266)	Galina Pashkevich		1	Poz-105276	2495 ± 30	-12.1	0.3	4.4	2.105	cultural/occupation layer	Trench 2, quadrant 30, at 80 cm depth		Ivane-Puste	Іва́не-Пу́сте, Борщівський район, Тернопільська область	settlement	Iron Age	Scythian-Sarmatian period	48.6422	26.1873	this study
55	Jülich-Güsten	Germany		small	9	1.7	N-central Europe	DFG (SFB1266)	Tanja Zerl		1	Poz-107450	2885 ± 30	-11.6	0.6	1.6	0.390909	pit	HA 1982/451	St. 1 (Probe 1)	Jülich-Güsten	Jüchen-Güsten, Kreis Düren, Rheinland	settlement	Middle Bronze Age	Hilversum	50.9563	6.42909	this study	X	y
15	Kalakača	Serbia		large	3290, with glumes	10 L	Carpathian Basin	DFG (SFB1266)	Dragana Filipović		clump of a dozen grains	Poz-100052	2725 ± 30	-10.6	0.2	12.4	0.727273	pit	48; block 15, layer 4	1	Kalakača	Beška-Kalakača	settlement, with ditch	Early Iron Age	Kalakača	45.1647	20.0806	this study	X	y
40	Knittlingen	Germany		small	61	7.5 L	Central Europe	DFG (SFB1266)	Tanja Märkle		1	Poz-106225	2785 ± 35	-17.3	0.1	3.6	0.604545	pit	1	5	Knittlingen	Knittlingen KTM5, Lkr. Enzkreis	cemetery	Bronze Age		49.0277	8.76069	this study	X	y
43	Königshofen	Germany		small	2	7.8 L	Central Europe	DFG (SFB1266)	Tanja Märkle		1	Poz-106223	3060 ± 35	-15.6	0.2	1.2	0.668182	pit	231	LKR1	Königshofen	Lauda-Königshofen, Lkr. Main-Tauber-Kreis	settlement, multi-period	Early Neolithic	LBK	49.5594	9.7047	this study	X	y
	Königshofen	Germany		small	1	3.9 L	Central Europe	DFG (SFB1266)	Tanja Märkle		1	Poz-106224	3020 ± 35	-15.6	0.2	1	0.681818	pit	449	LKR60	Königshofen	Lauda-Königshofen, Lkr. Main-Tauber-Kreis	settlement, multi-period	Neolithic	Corded Ware	49.5594	9.7047	this study
25	Lasinja	Croatia		small	6	c. 10 L	Carpathian Basin	DFG (SFB1266)	Kelly Reed		1	Poz-104923	2115 ± 30	-16	0.5	0.7	0.295455	pit	trench 5, layer 2, unit 11	11	Lasinja	Lasinja, Karlovac County	settlement, flat, multi-period	Copper Age	Lasinja	45.5286	15.8527	this study	X	y
33	Lavagnone	Italy		small	few	6 L	Po Basin	DFG (SFB1266)	Renata Perego		1	KIA-53633	3137 ± 26	-6.6	0.26		0.55	midden under pile dwelling	Sector D, quadrant A2, SU 4006	LAVc4073	Lavagnone	Lavagnone, Desenzano del Garda, Lombardy	settlement, pile dwellings, multi-period	Middle Bronze Age		45.4369	10.5381	this study	X	y
	Lavagnone	Italy		small	few	6 L	Po Basin	DFG (SFB1266)	Renata Perego		1	KIA-53634	3208 ± 26	-10.6	0.42		0.52	midden under pile dwelling	Sector D, quadrant A2, SU 4006	LAVc4073	Lavagnone	Lavagnone, Desenzano del Garda, Lombardy	settlement, pile dwellings, multi-period	Middle Bronze Age		45.4369	10.5381	this study
	Lavagnone	Italy		small	few	3.5 L	Po Basin	DFG (SFB1266)	Renata Perego		1	Poz-103897	3145 ± 35	-14.4	0.3	0.9	0.45	midden under pile dwelling	Sector D, quadrant E1, SU 4004	LAVc4025	Lavagnone	Lavagnone, Desenzano del Garda, Lombardy	settlement, pile dwellings, multi-period	Middle Bronze Age		45.4369	10.5381	this study
45	Lipnik	Poland		large	2070		Central Europe			20	more than 1	Poz-103203	3040 ± 35	-9.6	0.5	6.6	2.764	storage pit	302	lower and upper sample	Lipnik	Lipnik, site No. 5, near Kańczuga, district Przeworsk	settlement, cemetery, multi-period	Middle Bronze Age	Trzciniec (1400-1100 BC)	49.9933	22.3114	published date	X	y
	Lipnik	Poland		large	2070	20 L	Central Europe	DFG (SFB1266)	Magda Kapcia		1	Poz-104894	3025 ± 30	-14.8	1.9	1.5	0.690909	storage pit	302; 115-130 cm, odcinek XV/A, NE	173/01	Lipnik	Lipnik, site No. 5, near Kańczuga, district Przeworsk	settlement, cemetery, multi-period	Middle Bronze Age	Trzciniec (1400-1100 BC)	49.9933	22.3114	this study
72	Lüdelsen 6	Germany		small	2	? 10 L	N-central Europe	DFG	Helmut Kroll		2 combined	KIA42499	2685 ± 40	-9.33	0.14			pit in connection with the megalithic tomb	7014	75	Lüdelsen 6	Lüdelsen 6 bei Salzwedel, Altmarkkreis Salzwedel	megalithic grave	Early pre-Roman Iron Age		52.6869	10.9414	unpublished date	X	y
	Lüdelsen 6	Germany		small	2	? 10 L	N-central Europe	DFG	Helmut Kroll		2 combined	KIA42500	2785 ± 35	-13.22	0.33			pit in connection with the megalithic tomb	7027; trench 7, 1	177	Lüdelsen 6	Lüdelsen 6 bei Salzwedel, Altmarkkreis Salzwedel	megalithic grave	Early pre-Roman Iron Age		52.6869	10.9414	unpublished date
62	Lutomiersk	Poland		small	4	10 L	N-central Europe			21	3	Poz-43498	2755 ± 30	-6.8	0.1	2.9	1.2077	pit	65	X/21	Lutomiersk	Lutomiersk-Koziówki near Łódź	settlement, multi-period	Early to Late Bronze Age (18-8 century BC)	Lusatian (traces of Trzcieniec and Otomani)	51.7525	19.225	published date	X	y
	Lutomiersk	Poland		small	5	30 L	N-central Europe			21	4	Poz-43504	2810 ± 35	-13.9	0.2	3.6	1.8647	pit	65	X/22	Lutomiersk	Lutomiersk-Koziówki near Łódź	settlement, multi-period	Early to Late Bronze Age (18-8 century BC)	Lusatian (traces of Trzcieniec and Otomani)	51.7525	19.225	published date
	Lutomiersk	Poland		small	3	20 L	N-central Europe	DFG (SFB1266)	Aldona Mueller-Bieniek		1	Poz-104897	2760 ± 35	-16.6	1.1	0.8	0.259091	pit	1, quadrant H1/58C/ob. 1, black layer	LK3b/1/10p	Lutomiersk	Lutomiersk-Koziówki near Łódź	settlement, multi-period	Early to Late Bronze Age (18-8 century BC)	Lusatian (traces of Trzcieniec and Otomani)	51.7525	19.225	this study
10	Măgura-Buduiasca	Romania		small	7 grains at the whole site		Carpathian Basin			3	1	OxA-26706	3093 ± 35	-9.66		1.57	0.441	pit			Măgura-Buduiasca	Măgura ‘Buduiasca’, Teleorman	settlement (tell)	Early Neolithic	Dudeşti (6th mill. BC)	45.5296	25.2975	published date	X	y
42	Maszkowice	Poland		small	1	c. 2 L	Central Europe	DFG (SFB1266)	Aldona Mueller-Bieniek/Marczin Przybyła		1	Poz-104888	3040 ± 30	-14	0.1	1.2	0.736364	house	Dom V-1	2016/12	Maszkowice	Maszkowice, near Nowy Sącz	settlement, multi-period	Early Bronze Age (1900-1600 BC)	phase Maszkowice II	49.5544	20.4653	this study	X	y
	Maszkowice	Poland		small	1	c. 2 L	Central Europe	DFG (SFB1266)	Aldona Mueller-Bieniek/Marczin Przybyła		1	Poz-104889	2465 ± 35	-22.1	0.2	1.5	0.168182	house	Dom V-2	2016/4	Maszkowice	Maszkowice, near Nowy Sącz	settlement, multi-period	Early Bronze Age (1600-1500 BC)	phase Maszkowice III	49.5544	20.4653	this study
	Maszkowice	Poland		small	2	c. 2 L	Central Europe	DFG (SFB1266)	Aldona Mueller-Bieniek/Marczin Przybyła		1	Poz-104890	2520 ± 30	-17.2	0.7	1.4	0.659091	house	Dom I-2	P12/4	Maszkowice	Maszkowice, near Nowy Sącz	settlement, multi-period	Early Bronze Age (1600-1500 BC)	phase Maszkowice III	49.5544	20.4653	this study
	Maszkowice	Poland		small	2	c. 2 L	Central Europe	DFG (SFB1266)	Aldona Mueller-Bieniek/Marczin Przybyła		1	Poz-104893	2935 ± 30	-18	0.4	0.5	0.277273	house	Dom I-1	20/10	Maszkowice	Maszkowice, near Nowy Sącz	settlement, multi-period	Early Bronze Age (1900-1600 BC)	phase Maszkowice II	49.5544	20.4653	this study
37	Meidling	Austria		small	7	50 L	Central Europe	DFG (SFB1266)	Marianne Kohler-Schneider		1	Poz-102432	2525 ± 30	-13.9	0.2	1.8	0.777273	roof collapse, house, occupation layer	Horizon E, Signature 40	870	Meidling	Meidling im Thale (Kleiner Anzingerberg)	settlement, single-phase	Late Neolithic (3600-2900 cal BC)	Jevišovice	48.3269	15.6225	this study	X	y
	Meidling	Austria		small	2	40 L	Central Europe	DFG (SFB1266)	Marianne Kohler-Schneider		1	Poz-102434	2545 ± 35	-15	0.1	1.7	0.522727	roof collapse, house, occupation layer	Horizon E, Signature 40	873	Meidling	Meidling im Thale (Kleiner Anzingerberg)	settlement, single-phase	Late Neolithic (3600-2900 cal BC)	Jevišovice	48.3269	15.6225	this study
	Meidling	Austria		small	3	5 L	Central Europe	DFG (SFB1266)	Marianne Kohler-Schneider		1	Poz-102433	2495 ± 30	-14.1	0.1	1.7	0.759091	floor, house, occupation layer	Horizon E, Signature 216	1227	Meidling	Meidling im Thale (Kleiner Anzingerberg)	settlement, single-phase	Late Neolithic (3600-2900 cal BC)	Jevišovice	48.3269	15.6225	this study
	Meidling	Austria		small	6	30 L	Central Europe	DFG (SFB1266)	Marianne Kohler-Schneider		1	Poz-102436	2490 ± 30	-13.5	0.2	1.2	0.545455	floor, house, occupation layer	Horizon E, Signature 216	1362	Meidling	Meidling im Thale (Kleiner Anzingerberg)	settlement, single-phase	Late Neolithic (3600-2900 cal BC)	Jevišovice	48.3269	15.6225	this study
12	Miercurea-Sibiului	Romania		small	few		Carpathian Basin	DFG (SFB1266)	Renato Nisbet		1	Poz-98086	2180 ± 30	-16.5	1.1	0.8	0.259091	pit	18		Miercurea-Sibiului	Miercurea Sibiului, Sibiu County, Transylvania	settlement, multi-period	Late Neolithic	Vinča (5500-4500 BC)	45.85	22.8333	this study	X	y
71	Möthlow	Germany		small	28 at the whole site		N-central Europe	DFG (SFB1266)	Susanne Jahns		1	Poz-102426	2880 ± 35	-13.9	0.3	1.4	0.65	pit	157	1994:918/EP 157	Möthlow	Möthlow, site No. 5, Lkr. Havelland	settlement	Late Bronze Age		52.6003	12.6524	this study	X	y
27	Neudorf	Austria		large	100-150 grains		Carpathian Basin	DFG (SFB1266)	Andreas G. Heiss		1	Poz-106220	3045 ± 35	-18.1	0.3	1.4	0.381818	pit	N2	61	Neudorf	Neudorf, comm. St. Ruprecht an der Raab, Styria	settlement	Late Bronze Age		47.15	15.65	this study	X	y
68	Olbetal	Germany		small	1	10 L	N-central Europe	DFG (SFB1266)	Stefanie Klooß/Wiebke Kirleis		1	Poz-97512	2805 ± 30	-17	0.4	1.2	0.554545	pit	160; Fl1/Schn31; 75-95	10001	Olbetal	Hundisburg-Olbetal, Lkr. Börde	settlement, with enclosure	Middle Bronze Age		52.2457	11.3897	this study	X	y
	Olbetal	Germany		small	2	10 L	N-central Europe	DFG (SFB1266)	Stefanie Klooß/Wiebke Kirleis		1	Poz-97513	2905 ± 30	-14.6	0.9	1.2	0.613636	ditch	187; Fl1/Schn7, profile S; 250	10036	Olbetal	Hundisburg-Olbetal, Lkr. Börde	settlement, with enclosure	Middle Bronze Age		52.2457	11.3897	this study
	Olbetal	Germany		small	2	10 L	N-central Europe	DFG (SFB1266)	Stefanie Klooß/Wiebke Kirleis		1	Poz-97593	2890 ± 30	-12.4	0.4	1.2	0.722727	ditch	187; Fl1/Schn7, profile S; 135	18	Olbetal	Hundisburg-Olbetal, Lkr. Börde	settlement, with enclosure	Middle Bronze Age		52.2457	11.3897	this study
	Olbetal	Germany		small	1	10 L	N-central Europe	DFG (SFB1266)	Stefanie Klooß/Wiebke Kirleis		1	Poz-97594	2890 ± 30	-15.9	0.4	1	0.445455	cultural layer	514; quadrant B 39, layer 1-2; 1-12	597-001	Olbetal	Hundisburg-Olbetal, Lkr. Börde	settlement, with enclosure	Early Neolithic	Funnel Beaker	52.2457	11.3897	this study
	Olbetal	Germany		small	1	10 L	N-central Europe	DFG (SFB1266)	Stefanie Klooß/Wiebke Kirleis		1	Poz-97595	2905 ± 30	-13.9	0.3	1.3	0.727273	cultural layer	515; quadrant B 1, layer 6; 1-12	597-060	Olbetal	Hundisburg-Olbetal, Lkr. Börde	settlement, with enclosure	Early Neolithic	Funnel Beaker	52.2457	11.3897	this study
5	Olbia	Ukraine		large	many clumps	0.036 kg	North Pontic	DFG (SFB1266)	Galina Pashkevich		clump of a dozen grains	Poz-105012	2020 ± 30	-10	0.4	34	1.897	cultural/occupation layer	NGS; lower town	list 73	Olbia	О́львія, Очаківський район	settlement	Hellenistic period (6-2 century BC)		46.6914	31.9046	this study	X	y
26	Orehova Vas	Slovenia		small			Carpathian Basin	DFG (SFB1266)	Tjaša Tolar		1	Poz-104924	2865 ± 35	-17.7	0.4	0.5	0.245455	fire place	80 R; quadrant 4,5, layer 181/R	4R	Orehova Vas	Orehova Vas-Dolge Njive	settlement	Early and Late Bronze Age		46.4717	15.6661	this study	X	y
	Orehova Vas	Slovenia		small			Carpathian Basin	DFG (SFB1266)	Tjaša Tolar		1	Poz-104985	2870 ± 40	-25.1	1.4	0.4	0.1	fire place	80 R; quadrant 4,5, layer 181/R	4R	Orehova Vas	Orehova Vas-Dolge Njive	settlement	Early and Late Bronze Age		46.4717	15.6661	this study
23	Oštrovi	Croatia		small	15	c. 11 L	Carpathian Basin	DFG (SFB1266)	Kelly Reed		1	Poz-104921	3055 ± 35	-12.2	0.2	1.3	0.55	pot in a cremation burial	Trench 1, quadrant M/10b, layer 55	30	Oštrovi	Mačkovac-Oštrovi, Nova Gradiška	grave, cemetery, single-phase	Middle/Late Bronze Age	Barice-Gređani (Urnfield)	45.152	17.3436	this study	X	y
78	Pasewalk	Germany		small			N-central Europe	DFG (SFB1266)	Almuth Alsleben		1	Poz-111230	2945 ± 35	-11.4	0.7	2	0.577		Bef. 10		Pasewalk	Pasewalk, site No. 109, Lkr. Vorpommern-Greifswald		Late Bronze Age		53.4911	13.9945	this study	X	y
17	Pécel	Hungary		large	93	5 kg	Carpathian Basin	DFG (SFB1266)	Ferenc Gyulai		1	KIA-53627	3140 ± 28	-12.2	0.13		0.37	pit	M0 east site	107	Pécel	Pécel 02. M0 East	settlement	Late Copper Age	Baden	47.4905	19.3408	this study	X	y
	Pécel	Hungary		large	93	5 kg	Carpathian Basin	DFG (SFB1266)	Ferenc Gyulai		1	Poz-100051	2965 ± 30	-32	3.7	1.2	0.759091	pit	M0 east site	107	Pécel	Pécel 02. M0 East	settlement	Late Copper Age	Baden	47.4905	19.3408	this study
	Pécel	Hungary		large	93	5 kg	Carpathian Basin	DFG (SFB1266)	Ferenc Gyulai		1	KIA-53628	3070 ± 35	-12.9	0.23		0.24	pit	M0 east site	107	Pécel	Pécel 02. M0 East	settlement	Late Copper Age	Baden	47.4905	19.3408	this study
41	Písek-Sever	Czech Republic		small	2-3	2 kg	Central Europe	DFG (SFB1266)	Dagmar Dreslerová		1	Poz-102431	3065 ± 35	-17.2	0.3	1	0.472727	pit	1; 0-25 cm	18..2003	Písek-Sever		settlement	Middle Bronze Age	Tumulus	49.3303	14.1117	this study	X	y
61	Radis	Germany		large	concentration in a pot	0.028 L	N-central Europe	LDA ST – LV Halle	Monika Hellmund		37.6 mg (part of a clump)	KIA-38121	2994 ± 36	-9.69	0.23			content of pot		RD-01, BOT231, HK 84:379	Radis	Radis, site No. 1, Lkr. Wittenberg, burial mound 31	burial site	Late Bronze Age	Lusatian/Lausitz	51.772	12.548	unpublished date	X	y
28	Retznei	Austria		small	max. 31		Carpathian Basin	DFG (SFB1266)	Andreas G. Heiss		1	Poz-106222	3095 ± 35	-16.1	0.1	0.8	0.595455		A4; trench 6		Retznei	"Villa Retznei", Retznei, Styria	settlement	Middle Bronze Age		46.7372	15.5694	this study	X	y
76	Rullstorf	Germany		large	thousands		N-central Europe			22, 23	60-70 grains combined	KIA-9544	2963 ± 29	-9.2					9519		Rullstorf	Rullstorf, site No. 5, Lkr. Lüneburg	settlement	Bronze Age		53.2911	10.5168	published date	X	y
	Rullstorf	Germany		large	thousands	6 kg	N-central Europe	DFG (SFB1266)	Felix Bittmann		20 combined	Poz-103615	2955 ± 35	-8	0.8	31.5	1.603	storage pit	8105:1	132	Rullstorf	Rullstorf, site No. 5, Lkr. Lüneburg	settlement	Bronze Age		53.2911	10.5168	this study
32	Santa Giulia	Italy		small	3	17 L	Po Basin	DFG (SFB1266)	Giovanna Bosi		1	Poz-107451	3065 ± 30	-9.1	0.5	2	1.18636	burned layer due to ritual pyre	76; trench B1, quadrant 47, layer 76	2475	Santa Giulia		ritual site	Late Bronze Age (12th century BC)	Terramare	44.3577	10.6092	this study	X	y
	Santa Giulia	Italy		small	few		Po Basin	DFG (SFB1266)	Giovanna Bosi		1	Poz-107452	3085 ± 30	-13	0.2	1.3	0.786364	burned layer due to ritual pyre	76; trench B3/4A, quadrant 53, layer 76	215	Santa Giulia		ritual site	Late Bronze Age (12th century BC)	Terramare	44.3577	10.6092	this study
80	Schwerin	Germany		small	1	10 L	N-central Europe	DFG (SFB1266)	Stefanie Klooß/Wiebke Kirleis		1	Poz-97596	2945 ± 30	-14.1	0.1	0.9	0.654545	pit	2; quadrant 37, layer 4	UK B	Schwerin	Schwerin 81, Lkr. Schwerin	burial site	Middle Neolithic I/II		53.6248	11.4042	this study	X	y
75	Smuszewo	Poland		large	9800		N-central Europe	PNSC no. 2014/15/D/HS3/01304	Łukasz Pospieszny/Joanna Rennwanz		1	Poz-103288	2490 ± 30	-10.6	0.6	3.2	0.713636		Quadrant 108	6	Smuszewo	Smuszewo, site No. 3, commune Damasławek	settlement	Hallstatt D	Lusatian/Lausitz	52.8833	17.4167	unpublished date	X	y
54	Soví převis	Czech Republic		small	4	10 L	Central Europe	DFG (SFB1266)	Petr Pokorný		1	Poz-102422	3055 ± 35	-17.1	0.3	1.7	0.695455	hearth	4; trench 1/15, quadrant I3, sector A+B; 35-40 cm		Soví převis	Soví převis, Branžež	cave occupation, multi-period	Late Bronze Age, ca. 1000 BC	Lusatian/Lausitz	50.5225	15.0772	this study	X	y
38	Stillfried	Austria		large	453	150 L	Central Europe	DFG (SFB1266)	Marianne Kohler-Schneider		3 fused grains	Poz-103902	2810 ± 30	-10.9	0.4	3.2	1.06364	pit	A/0, 18; Wagneracker, bottom layer of pit	1	Stillfried	Stillfried an der March, Lower Austria	settlement	Late Bronze Age	Urnfield (HaB)	48.4142	16.8375	this study	X	y
	Stillfried	Austria		large	341	60 L	Central Europe	DFG (SFB1266)	Marianne Kohler-Schneider		1	Poz-103903	2805 ± 35	-15.7	0.6	1.6	0.363636	pit	ST17053; Wagneracker, bottom layer of pit	3	Stillfried	Stillfried an der March, Lower Austria	settlement	Late Bronze Age	Urnfield (HaB)	48.4142	16.8375	this study
	Stillfried	Austria		large	50 ml clump		Central Europe	DFG (SFB1266)	Marianne Kohler-Schneider		3 fused grains	Poz-103904	2835 ± 35	-13.2	0.4	2.6	0.586364	pit	ST16696.1; Wagneracker, trench A/3,1, layer 1b (S1/b), unit V 5001	5	Stillfried	Stillfried an der March, Lower Austria	settlement	Late Bronze Age	Urnfield (HaB)	48.4142	16.8375	this study
20	Százhalombatta	Hungary		small			Carpathian Basin	DFG (SFB1266)	Hans-Peter Stika		1	Poz-98088	2770 ± 30	-9.9	0.3	0.9	0.522727	(pit)	853	501351	Százhalombatta		settlement, tell	Bronze Age		47.3004	18.9136	this study	X	y
	Százhalombatta	Hungary		small			Carpathian Basin	DFG (SFB1266)	Hans-Peter Stika		1	Poz-98089	2075 ± 30	-14.5	1	1.2	0.518182	(pit)	3109	502133	Százhalombatta		settlement, tell	Bronze Age		47.3004	18.9136	this study
66	Szczepidło	Poland		small	1	4-5 kg	N-central Europe	PNSC no. 2015/17/B/HS3/00114	Przemysław Makarowicz		1	Poz-2-108754	3000 ± 30	-16.5	0.1	0.6	0.322727	multi-layered pit inside a house structure	16; trench IV	1385	Szczepidło	Szczepidło, site No. 17, commune Krzymów	settlement	Mid-Late Bronze Age	Tumulus	52.2167	18.3333	unpublished date	X	y
11	Teleac	Romania		small			Carpathian Basin	DFG (SFB1266)	Beatrice Ciută		1	Poz-102424	2755 ± 30	-14.3	0.3	1.3	0.495455			5	Teleac		settlement, hillfort	Late Bronze Age		46.0667	23.5833	this study	X	y
30	Tribuna	Slovenia		small			Carpathian Basin	DFG (SFB1266)	Tjaša Tolar		1	Poz-104928	2050 ± 30	-8.4	0.5	1.7	0.931818	occupation layer	under houses, 1st settlement phase	SC 1481	Tribuna		settlement, multi-period	11-10 century BC		46.055	14.5083	this study	X	y
	Tribuna	Slovenia		small			Carpathian Basin	DFG (SFB1266)	Tjaša Tolar		1	Poz-104929	2455 ± 30	-10.3	0.4	1.3	0.622727	indoor pit	House 8	SC 1510	Tribuna		settlement, multi-period	11-10 century BC		46.055	14.5083	this study
	Tribuna	Slovenia		small			Carpathian Basin	DFG (SFB1266)	Tjaša Tolar		1	Poz-104971	2115 ± 30	-10.9	0.8	1.5	0.863636	indoor pit	House 11	SP 1074	Tribuna		settlement, multi-period	10-9 century BC		46.055	14.5083	this study
	Tribuna	Slovenia		small			Carpathian Basin	DFG (SFB1266)	Tjaša Tolar		1	Poz-104972	2145 ± 30	-8.9	0.8	2.4	1.27273	fire place	House 8a	SC 2/2 1366	Tribuna		settlement, multi-period	9-8 century BC		46.055	14.5083	this study
	Tribuna	Slovenia		small			Carpathian Basin	DFG (SFB1266)	Tjaša Tolar		1	Poz-105051	2110 ± 35	-13	0.2	1.6	0.809091	outdoor pit	Street 5	SC 1597	Tribuna		settlement, multi-period	10-9 century BC		46.055	14.5083	this study
53	Valečov	Czech Republic		small	6	10 L	Central Europe	DFG (SFB1266)	Petr Pokorný		1	Poz-102423	2940 ± 35	-17	0.3	1.1	0.381818	hearth	3; sector D, S1, 75-80 cm		Valečov	Valečov, site No. 1, Boseň	cave occupation, multi-period	c. 2000 BC		50.5083	15.0292	this study	X	y
46	Velim	Czech Republic		large			Central Europe			24	min. 1 gram	GrN-27618	3125 ± 20	-10.98				burnt layer (grain concentration) in pit	64; trench 12B, quadrant NE, north pit	3021	Velim		cemetery, possibly also settlement	Bronze Age	Tumulus & Urnfield	50.0667	15.1	published date	X	y
6	Vinogradnyi Sad	Ukraine		small			North Pontic	DFG (SFB1266)	Galina Pashkevich		1	KIA-53658	3090 ± 35	-8.5	0.1		0.2	cultural/occupation layer			Vinogradnyi Sad	Виноградний Сад, Миколаївська область	settlement	Late Bronze Age		47.7591	31.1736	this study	X	y
	Vinogradnyi Sad	Ukraine		small			North Pontic	DFG (SFB1266)	Galina Pashkevich		1	Poz-103215	3160 ± 30	-11	0.5	0.7	0.423	cultural/occupation layer	Quadrant 276		Vinogradnyi Sad	Виноградний Сад, Миколаївська область	settlement	Late Bronze Age		47.7591	31.1736	this study
	Vinogradnyi Sad	Ukraine		small			North Pontic	DFG (SFB1266)	Galina Pashkevich		1	Poz-105275	3275 ± 35	-15	0.4	1.4	0.382	cultural/occupation layer	Quadrant 275		Vinogradnyi Sad	Виноградний Сад, Миколаївська область	settlement	Late Bronze Age		47.7591	31.1736	this study
82	Vogelsang	Germany		small	1	10 L	N-central Europe	DFG (SFB1266)	Stefanie Klooß/Wiebke Kirleis		1	Poz-97597	2325 ± 30	-11.6	0.4	1.7	0.681818	cultural layer	32.1; trench 1	32.1	Vogelsang	Vogelsang, site No. 10, Lkr. Rostock		Early Neolithic	Funnel Beaker	53.7471	12.4084	this study	X	y
	Vogelsang	Germany		small	1	11 L	N-central Europe	DFG (SFB1266)	Stefanie Klooß/Wiebke Kirleis		1	Poz-97623	2605 ± 30	-17.9	0.3	1.2	0.436364	cultural layer	82.2; trench 2, quadrant D20	82.36	Vogelsang	Vogelsang, site No. 10, Lkr. Rostock		Early Neolithic	Funnel Beaker	53.7471	12.4084	this study
21	Vráble	Slovakia		small	1	10 L	Carpathian Basin	DFG (SFB1266)	Helmut Kroll		1	Poz-106228	3115 ± 35	-15.1	0.9	1.3	0.413636	long pit	B031; trench 3, house 39	30044	Vráble	Vráble-Velké Lehemby	settlement	Early Neolithic	LBK & Želiezovce	48.2238	18.3135	this study	X	y
85	Wahlstedt	Germany		small	12		N-central Europe	DFG (SFB1266)	Almuth Alsleben		1	Poz-111231	2865 ± 35	-14.8	0.6	1	0.2	pit	Bef. 37; Schicht 1		Wahlstedt	Wahlstedt, Lkr. Segeberg		Late Bronze Age		53.9628	10.2095	this study	X	y
74	Walsleben	Germany		large	concentration/store	3 L	N-central Europe			19	8	KIA-33855	2182 ± 33	-13.8				plant store	152	WA-07, BOT038	Walsleben	Walsleben, site No. 23, Lkr. Stendal	settlement	pre-Roman Iron Age		52.7534	11.8549	published date	X	y
64	Warendorf	Germany		large	5266	118 L	N-central Europe	DFG (SFB1266)	Tanja Zerl		1	Poz-107447	2875 ± 30	-10.5	0.2	2.1	0.863636	pit	104	MKZ 4013,111	Warendorf	Warendorf-Einen, Lkr. Warendorf	settlement	Late Bronze Age		51.9738	7.90239	this study	X	y
65	Watenstedt	Germany		large	1118	15 L	N-central Europe	DFG (SFB1266)	Julian Wiethold		1	Poz-100054	2835 ± 30	-12.3	0.4	2.3	0.613636	pit	20; Planum 10, Fläche 2, S III A 064, Schn. ab. Pl. 10		Watenstedt	Hünenburg bei Watenstedt, Lkr. Helmstedt	settlement	Bronze Age III		52.0886	10.8365	this study	X	y
	Watenstedt	Germany		large	669	30 L	N-central Europe	DFG (SFB1266)	Julian Wiethold		1	Poz-100055	2795 ± 35	-18.6	0.9	2	0.2		17; ab Planum 6 (24), Fläche 2, S III A 072, Profil Ost, Schneide W Teil	1	Watenstedt	Hünenburg bei Watenstedt, Lkr. Helmstedt	settlement	Bronze Age IV		52.0886	10.8365	this study
84	Wismar	Germany		large	7612 grains	10 L	N-central Europe	DFG (SFB1266)	Jens-Peter Schmidt		1	Poz-103900	2590 ± 35	-13.3	0.7	1.5	0.377	storage pit	145; Planum 3-4, quadrant B-D	16+3	Wismar	Wismar-Wendorf, site No. 136, Lkr. Nordwestmecklenburg	settlement	Late Bronze Age		53.8961	11.4691	this study	X	y
	Wismar	Germany		large	144 grains	10 L	N-central Europe	DFG (SFB1266)	Jens-Peter Schmidt		1	Poz-103901	2535 ± 35	-15.3	0.6	1.4	0.395	storage pit	145; Planum 4-5, quadrant A-D	A	Wismar	Wismar-Wendorf, site No. 136, Lkr. Nordwestmecklenburg	settlement	Late Bronze Age		53.8961	11.4691	this study
48	Witów	Poland		large	>5500 grains	3.5 L	Central Europe	DFG (SFB1266)	Krystyna Wasylikowa		1	Poz-104887	2990 ± 35	-20	0.1	1.7	0.445455	pot in a grave pit	138; trench 3, bottom of pit	sample 9, vessel 1	Witów	Witów, site No. 1, commune Koszyce, district Proszowice	settlement	Bronze Age	Lusatian/Lausitz, early phase (1350-1100 BC)	50.1497	20.5825	this study	X	y
52	Zahájí	Czech Republic		small			Central Europe			25	more than 1	Poz-29572	3140 ± 40	1.2	1.3		0.251	layer of non-charred millet in a 4 m bore-hole		430-435 cm	Zahájí		pollen coring location in river valley			50.3789	14.1178	published date	X	y
8	Zalissya	Ukraine		small	25	0.670 kg	North Pontic	DFG (SFB1266)	Galina Pashkevich		1	Poz-103216	2475 ± 35	-12.8	0.2	1.1	0.586	cultural/occupation layer	Quadrant 14, profile 2, at 40 cm depth	9	Zalissya	Залісся, Монастириський район, Тернопільська область		Iron Age	Scythian-Sarmatian period	48.6657	26.2118	this study	X	y
3	Zanovskoe	Ukraine		small			North Pontic			3	1	OxA-18316	2275 ± 45					pit	Pit 18/31		Zanovskoe	Занівське-1, Луганська область		Iron Age	Scythian-Sarmatian period	48.8268	38.5976	published date	X	y
	Zanovskoe	Ukraine		small			North Pontic			3	1	OxA-18317	2227 ± 32					pit	Pit 18/32		Zanovskoe	Занівське-1, Луганська область		Iron Age	Scythian-Sarmatian period	48.8268	38.5976	published date
86	Zweedorf	Germany		small	2	10 L	N-central Europe	DFG (SFB1266)	Stefanie Klooß/Wiebke Kirleis		1	Poz-97624	2515 ± 30	-17.9	0.4	0.5	0.304545	pit	53	BP 1	Zweedorf	Zweedorf, site No. 123, Lkr. Rostock		Bronze Age		54.0798	11.6734	this study	X	y
			EXCLUDED BASED ON THE MODEL
	Ipf	Germany	outlier in the model; another date from same deposit included	large	1204	1.3 L	Central Europe	DFG (SFB1266)	Tanja Märkle		1	Poz-106789	3580 ± 35	-17.9	1	2	0.231818		44	1; Planum 9-10, quadrant 2	Ipf	Ipf, Ostalbkreis	settlement, multi-period, hillfort	Bronze Age	Urnfield	48.8702	10.3568	this study
	Lavagnone	Italy	outlier in the model; other dates from same site included	small	few	3.8 L	Po Basin	DFG (SFB1266)	Renata Perego		1	Poz-103898	3420 ± 35	-17.3	0.2	0.7	0.377273	midden under pile dwelling	BM1, sector D, quadrant D2, SU 4017	LAVc4132	Lavagnone	Lavagnone, Desenzano del Garda, Lombardy	settlement, pile dwellings, multi-period	Middle Bronze Age		45.4369	10.5381	this study
			EXCLUDED FROM THIS STUDY
	Rykan	Russia	not of our interest (AD date)	small	1					30	1	Poz-61887	1630 ± 30				0.4	indoor fireplace	central structure	1	Rykan	Рыкань 3, Воронежская область	settlement	Middle Bronze Age	Middle Don Catacomb	51.6208	39.5519	published date
	Rykan	Russia	not of our interest (AD date)	small	1					30	1	Poz-61888	260 ± 60				0.16	cultural layer outside structures		2	Rykan	Рыкань 3, Воронежская область	settlement	Middle Bronze Age	Middle Don Catacomb	51.6208	39.5519	published date
13	Debrecen	Hungary	not of our interest (AD date)	small	17	21 kg		DFG (SFB1266)	Ferenc Gyulai		1	KIA-53630	678 ± 22	-11.5	0.3		0.37	pit		Déri 46	Debrecen	Debrecen Tócópart Erdőalja	settlement	Early Neolithic	LBK (5500-4500 BC)	47.5303	21.6392	this study	X
	Debrecen	Hungary	not of our interest (AD date)	small	17	21 kg		DFG (SFB1266)	Ferenc Gyulai		1	Poz-100050	380 ± 100	-25.5	0.6	1.2	0.0363636	pit		Déri 46	Debrecen	Debrecen Tócópart Erdőalja	settlement	Early Neolithic	LBK (5500-4500 BC)	47.5303	21.6392	this study
94	Donje Moštre	Bosnia and Herzegovina	not of our interest (AD date)	small	2	10 L		DFG (SFB1266)	Helmut Kroll		1	Poz-98010	920 ± 30	-10.5	0.8	1.5	0.85	(pit)	41119	41509	Donje Moštre	Donje Moštre, Visoko district, Kanton Zenica-Doboj	settlement	Late Neolithic	Vinča (5500-4500 BC)	44.0257	18.1437	this study	X
81	Flögeln	Germany	not of our interest (AD date)	small	1	10 L		DFG (SFB1266)	Dušanka Kučan/Karl Ernst Behre		1	Poz-111226	1920 ± 30	-10.9	0.6	0.8	0.532		3040d	Summe105Pr	Flögeln	Flögeln-Eekhöltjen, Lkr. Cuxhaven		Neolithic		53.6645	8.80508	this study	X
	Măgura-Buduiasca	Romania	not of our interest (AD date)	small	7 grains at the whole site					3	1	OxA-26707	398 ± 26	-10.41		1.23	0.592	pit			Măgura-Buduiasca	Măgura ‘Buduiasca’, Teleorman	settlement (tell)	Early Neolithic	Dudeşti (6th mill. BC)	45.5296	25.2975	published date
7	Maidanetske	Ukraine	not of our interest (AD date)	small	1	10 L		DFG (SFB1266)	Wiebke Kirleis		1	Poz-97625	1110 ± 30	-12.4	0.4	1.3	0.845	house	51001; quadrant I3, layer 3	51182	Maidanetske	Майдане́цьке, Черкаська область	mega-settlement	Chalcolithic	Tripolye	48.8062	30.6805	this study	X
51	Miechów	Poland	not of our interest (AD date)	small	2	4.2 L		DFG (SFB1266)	Aldona Mueller-Bieniek		1	Poz-104895	1845 ± 30	-30.3	1.4	1.6	0.159091	pit	425 A	139	Miechów	Miechów, site No. 3, Miechów County, Małopolska	settlement, multi-period	Neolithic	Lubelsko-Wolynska	50.3583	20.045	this study	X
	Miechów	Poland	not of our interest (AD date)	small	1	4.2 L		DFG (SFB1266)	Aldona Mueller-Bieniek		1	Poz-104896	890 ± 130	-50.4	2.3	0.5	0.0409091	pit	2051 B	173	Miechów	Miechów, site No. 3, Miechów County, Małopolska	settlement, multi-period	Neolithic	Baden	50.3583	20.045	this study
93	Okolište	Bosnia and Herzegovina	not of our interest (AD date)	small	12 grains at the whole site					3	1	OxA-X-2479-22	1740 ± 130	-11.04		1.62	0.528	pit			Okolište	Okolište, Visoko district, Kanton Zenica-Doboj	settlement, with enclosure	Neolithic	Butmir (5500-4800 BC)	44.0336	18.1429	published date	X
	Olbia	Ukraine	not of our interest (AD date)	large	many clumps			DFG (SFB1266)	Galyna Pashkevych		c. 15 fused grains	Poz-105277	1765 ± 30	-17.9	0.5	25.3	0.236	cultural/occupation layer	Trench 25, upper town	list 58	Olbia	О́львія, Очаківський район	settlement	Hellenistic period (6-2 century BC)		46.6914	31.9046	this study
70	Potsdam	Germany	not of our interest (AD date)	small	1			DFG (SFB1266)	Yasmin Dannath/Wiebke Kirleis		1	Poz-97626	2015 ± 30	-14.8	0.1	0.9	0.377273	profile	23	1	Potsdam	Potsdam-Satzkorn		Early Neolithic	LBK	52.4798	12.9869	this study	X
49	Roztoky	Czech Republic	not of our interest (AD date)	small	3	30 L		DFG (SFB1266)	Dagmar Dreslerová		1	Poz-102428	1360 ± 50	-24.9	0.4	1.7	0.118182	pit	1688.1; 20-30 cm, SE	2686	Roztoky		settlement, multi-period	Early Neolithic	LBK?	50.1555	14.3989	this study	X
	Roztoky	Czech Republic	not of our interest (AD date)	small	3	30 L		DFG (SFB1266)	Dagmar Dreslerová		1	Poz-102430	1295 ± 30	-12.8	0.3	1.5	0.613636	pit	1688.1; 0-10 cm, SE	2690	Roztoky		settlement, multi-period	Early Neolithic	LBK?	50.1555	14.3989	this study
92	Starčevo	Serbia	not of our interest (AD date)	small	3	10 L		DFG (SFB1266)	Aleksandar Medović		1	Poz-98087	1800 ± 30	-12.1	0.5	1.1	0.345455	pit	2; trench 1, layer 9	4	Starčevo	Starčevo-Grad, Vojvodina	settlement, multi-period	Early Neolithic	Starčevo (6500-5500 BC)	44.8222	20.6869	this study	X
	Vráble	Slovakia	not of our interest (AD date)	small	1	10 L		DFG (SFB1266)	Dragana Filipović		1	Poz-106229	310 ± 30	-9.5	0.2	2.1	1.08182	long pit	B017; trench 12, house 13, Objekt 65	12061	Vráble	Vráble-Velké Lehemby	settlement	Early Neolithic/LBK	Želiezovce	48.2238	18.3135	this study
96	Yabalkovo	Bulgaria	not of our interest (AD date)	small	over 20					3	1	OxA-26477	1176 ± 28	-9.75		2.09	1.106	pit			Yabalkovo		settlement	Early Neolithic		42.0696	25.4403	published date	X
	Yabalkovo	Bulgaria	not of our interest (AD date)	small	over 20					3	1	OxA-26705	1128 ± 35	-9.57		1.42	0.311	pit			Yabalkovo		settlement	Early Neolithic		43.4225	22.2725	published date
			EXCLUDED FROM CONSIDERATION
	Badegow	Germany	3 charred items (grains) combined, insufficient information	small	3				Almuth Alsleben/Jens-Peter Schmidt		3	(Beta Analytics)						pit	203		Badegow	Badegow, site No. 19, Lkr. Ludwigslust-Parchim	settlement	pre-Roman Iron Age		53.5731	11.7325	unpublished date
	Badegow	Germany	broomcorn millet and non-millet combined	large	min. 128			LaKD M-V	Almuth Alsleben/Jens-Peter Schmidt		several	AAR-19994	3199 ± 27					storage pit	265		Badegow	Badegow, site No. 19, Lkr. Ludwigslust-Parchim	settlement	Early Bronze Age		53.5731	11.7325	unpublished date
	Badegow	Germany	corrupted date (laboratory issues)	large	min. 128					26	5	KIA-46502	3415 ± 47					storage pit	265		Badegow	Badegow, site No. 19, Lkr. Ludwigslust-Parchim	settlement	Early Bronze Age		53.5731	11.7325	published date
73	Rathsdorf	Germany	broomcorn millet grains from two pits combined	small	1 grain per feature			DFG (SPP1400)		27	2 combined	KIA42498	3825 ± 50	-16.92	0.45			palisade ditch	384, 385	BP 6, BP 18	Rathsdorf	Rathsdorf LA 5, Lkr. Märkisch-Oderland	settlement	Younger Neolithic		52.7428	14.083	published date
	Olbetal	Germany	broomcorn millet grains from different features combined	small	8	10 L				28	8	KIA44853	3180 ± 25	-11.8	0.16	2.1			187; Stratum 250, profile S	10035	Olbetal	Hundisburg-Olbetal, Lkr. Börde	settlement, with enclosure	Neolithic and Bronze Age		52.2457	11.3897	published date
	Olbetal	Germany	broomcorn millet grains from different features combined	small	3	10 L		DFG (SPP1400)	Stefanie Klooß/Wiebke Kirleis		3	KIA44860	3255 ± 30	-10.16	0.36	2.1		ditch of enclosure	171; Stratum 5-20, Schicht 1-2, profile W	10001	Olbetal	Hundisburg-Olbetal, Lkr. Börde	settlement, with enclosure	Early Bronze Age		52.2457	11.3897	unpublished date
57	Niederröblingen	Germany	not millet (barley)	small	2	35.9 L				19	1	KIA-35825	3012 ± 26	-24.58				oven in pit	NRL-M3637	BOT219	Niederröblingen	Niederröblingen, site No. 9, Lkr. Mansfeld-Südharz	settlement, multi-period	Late Bronze Age		51.425	11.3223	published date
88	Flintbek	Germany	likely not millet (half a cf. P. miliaceum; see δ13C)	small	half a cf. broomcorn millet	20 L		DFG (SFB1266)	Stefanie Klooß/Wiebke Kirleis		1	Poz-97510	3270 ± 40	-34	0.7	0.3	0.209091	cultural layer		1	Flintbek	Flintbek LA 55, Lkr. Rendsburg-Eckernförde	settlement	Late Neolithic		54.2448	10.0611	this study
91	Risinge	Sweden	likely not millet (see IRMS- δ13C); outlier in the model	small						29	1	Ua-43983	3272 ± 62	-24.5							Risinge	Risinge hög på Öland	burial site			56.5167	16.3833	published date
58	Bösenburg	Germany	not millet (barley)	small	concentration/store					19	1	KIA-33854	2454 ± 33	-24.13				plant store	368/369	BOE-03, BOT025, HK 64:427-429	Bösenburg	Bösenburg, site No. 12, Lkr. Mansfeld-Südharz	settlement, multi-period	pre-Roman Iron Age		51.588	11.665	published date
56	Schafstädt	Germany	not millet (barley)	small	3	2 L				19	1	KIA-33852	2977 ± 34	-27.48				storage pit	1	Sch-01, BOT006	Schafstädt	Schafstädt, site No. 35, Lkr. Saalekreis	settlement	Late Bronze Age		51.382	11.7675	published date
59	Quenstedt	Germany	not millet (broad bean)	small						19	1	KIA-33851	2743 ± 31	-25.83				plant store	116	QUN-20; BOT065, HK 73:341g	Quenstedt	Quenstedt, site No. 9, Lkr. Mansfeld-Südharz	settlement, multi-period	Late Bronze Age		51.6897	11.4422	published date
	Miercurea-Sibiului	Romania	graphite <<100 micrograms	small	few			DFG (SFB1266)	Renato Nisbet		1	Poz-97976	3850 ± 180	-17.6	0.3	1.6	0.0318182	pit	G20, II		Miercurea-Sibiului	Miercurea Sibiului-Petriş, Sibiu County, Transylvania	settlement, multi-period	Late Neolithic	Vinča (5500-4500 BC)	45.85	22.8333	this study
